# Supplementary material for: Regional reemergence of a SARS-CoV-2 Delta lineage amid an Omicron wave detected by wastewater sequencing
Source: Sci Rep. 2023 Oct 19;13:17870. doi: 10.1038/s41598-023-44500-0 (PMC10587120; doi:10.1038/s41598-023-44500-0)
Supplement: Supplementary file 2 — Supplementary Information 2. [file 41598_2023_44500_MOESM2_ESM.xlsx]

## Sheet: Table_S1
location	sample_date	lineage	lineage_full	abundance	resid	coverage	n_samples	upper	lower
Weert	2022-08-01	BA.5.11	B.1.1.529.5.11	0.380174	3.22687	75.347	1	0.397	0.366
Weert	2022-08-01	BA.5.2	B.1.1.529.5.2	0.393762	3.22687	75.347	1	0.481	0.095
Weert	2022-08-01	BA.5.2.1	B.1.1.529.5.2.1	0.0499737	3.22687	75.347	1	0.077	0.027
Weert	2022-08-01	BE.1.2	B.1.1.529.5.3.1.1.2	0.0167559	3.22687	75.347	1	0.201	0
Weert	2022-08-01	BF.12	B.1.1.529.5.2.1.12	0.00198194	3.22687	75.347	1	0.007	0
Weert	2022-08-01	BF.17	B.1.1.529.5.2.1.17	0.00155885	3.22687	75.347	1	0.004	0
Weert	2022-08-01	BF.18	B.1.1.529.5.2.1.18	0.0499737	3.22687	75.347	1	0.077	0.027
Weert	2022-08-01	BF.26	B.1.1.529.5.2.1.26	0.00124922	3.22687	75.347	1	0.003	0
Weert	2022-08-01	BF.4	B.1.1.529.5.2.1.4	0.0499737	3.22687	75.347	1	0.077	0.027
Weert	2022-08-01	BF.6	B.1.1.529.5.2.1.6	0.0499737	3.22687	75.347	1	0.077	0.027
Eindhoven	2022-08-01	BA.5.1	B.1.1.529.5.1	0.267693	2.75228	75.0961	1	0.272	0.173
Eindhoven	2022-08-01	BA.5.1.3	B.1.1.529.5.1.3	0.267693	2.75228	75.0961	1	0.272	0.173
Eindhoven	2022-08-01	BA.5.1.5	B.1.1.529.5.1.5	0.00109925	2.75228	75.0961	1	0.002	0
Eindhoven	2022-08-01	BA.5.2	B.1.1.529.5.2	0.0146488	2.75228	75.0961	1	0.054	0
Eindhoven	2022-08-01	BA.5.2.1	B.1.1.529.5.2.1	0.22184	2.75228	75.0961	1	0.247	0.153
Eindhoven	2022-08-01	BF.4	B.1.1.529.5.2.1.4	0.22184	2.75228	75.0961	1	0.247	0.153
Westpoort	2022-08-02	BA.5.1	B.1.1.529.5.1	0.0612575	4.09298	81.1557	1	0.065	0.056
Westpoort	2022-08-02	BA.5.1.12	B.1.1.529.5.1.12	0.0612575	4.09298	81.1557	1	0.065	0.056
Westpoort	2022-08-02	BA.5.1.17	B.1.1.529.5.1.17	0.0612575	4.09298	81.1557	1	0.065	0.056
Westpoort	2022-08-02	BA.5.1.19	B.1.1.529.5.1.19	0.0612575	4.09298	81.1557	1	0.065	0.056
Westpoort	2022-08-02	BA.5.1.20	B.1.1.529.5.1.20	0.0612575	4.09298	81.1557	1	0.065	0.056
Westpoort	2022-08-02	BA.5.1.5	B.1.1.529.5.1.5	0.0577697	4.09298	81.1557	1	0.064	0.051
Westpoort	2022-08-02	BA.5.2	B.1.1.529.5.2	0.410178	4.09298	81.1557	1	0.427	0.395
Westpoort	2022-08-02	BA.5.2.12	B.1.1.529.5.2.12	0.219426	4.09298	81.1557	1	0.231	0.208
Westpoort	2022-08-02	BF.28	B.1.1.529.5.2.1.28	0.0016942	4.09298	81.1557	1	0.004	0
Weert	2022-08-04	AY.106	B.1.617.2.106	0.02795	12.0994	78.8583	1	0.032	0.021
Weert	2022-08-04	AY.111	B.1.617.2.111	0.02795	12.0994	78.8583	1	0.032	0.021
Weert	2022-08-04	AY.120	B.1.617.2.120	0.02795	12.0994	78.8583	1	0.032	0.021
Weert	2022-08-04	AY.126	B.1.617.2.126	0.00362319	12.0994	78.8583	1	0.011	0
Weert	2022-08-04	AY.33	B.1.617.2.33	0.00574713	12.0994	78.8583	1	0.022	0
Weert	2022-08-04	B.1.617.2	B.1.617.2	0.14239	12.0994	78.8583	1	0.154	0.092
Weert	2022-08-04	BA.5.1	B.1.1.529.5.1	0.184798	12.0994	78.8583	1	0.21	0.122
Weert	2022-08-04	BA.5.1.3	B.1.1.529.5.1.3	0.184798	12.0994	78.8583	1	0.21	0.122
Weert	2022-08-04	BA.5.11	B.1.1.529.5.11	0.209249	12.0994	78.8583	1	0.278	0.171
Weert	2022-08-04	BF.5	B.1.1.529.5.2.1.5	0.181582	12.0994	78.8583	1	0.216	0.073
Westpoort	2022-08-09	BA.5	B.1.1.529.5	0.219476	4.67113	83.5836	1	0.23	0.208
Westpoort	2022-08-09	BA.5.2.21	B.1.1.529.5.2.21	0.00310862	4.67113	83.5836	1	0.007	0
Westpoort	2022-08-09	BA.5.2.6	B.1.1.529.5.2.6	0.00305547	4.67113	83.5836	1	0.009	0
Westpoort	2022-08-09	BA.5.2.9	B.1.1.529.5.2.9	0.286891	4.67113	83.5836	1	0.31	0.144
Westpoort	2022-08-09	BA.5.3	B.1.1.529.5.3	0.0953879	4.67113	83.5836	1	0.12	0.039
Westpoort	2022-08-09	BA.5.3.1	B.1.1.529.5.3.1	0.204607	4.67113	83.5836	1	0.212	0.197
Westpoort	2022-08-09	BF.24	B.1.1.529.5.2.1.24	0.182536	4.67113	83.5836	1	0.188	0.176
Eindhoven	2022-08-09	BA.5.1.11	B.1.1.529.5.1.11	0.00114384	5.08317	80.2796	1	0.002	0
Eindhoven	2022-08-09	BA.5.2	B.1.1.529.5.2	0.332109	5.08317	80.2796	1	0.333	0.249
Eindhoven	2022-08-09	BA.5.2.1	B.1.1.529.5.2.1	0.332109	5.08317	80.2796	1	0.333	0.249
Eindhoven	2022-08-09	BF.18	B.1.1.529.5.2.1.18	0.332109	5.08317	80.2796	1	0.333	0.249
Westpoort	2022-08-10	BA.5	B.1.1.529.5	0.199734	4.03422	73.3371	1	0.206	0.191
Westpoort	2022-08-10	BA.5.1.24	B.1.1.529.5.1.24	0.0905941	4.03422	73.3371	1	0.123	0.056
Westpoort	2022-08-10	BA.5.11	B.1.1.529.5.11	0.548815	4.03422	73.3371	1	0.569	0.53
Westpoort	2022-08-10	BA.5.5	B.1.1.529.5.5	0.159888	4.03422	73.3371	1	0.195	0.11
Eindhoven	2022-08-10	BA.5	B.1.1.529.5	0.801725	6.45886	77.6277	1	0.81	0.794
Eindhoven	2022-08-10	BF.17	B.1.1.529.5.2.1.17	0.196733	6.45886	77.6277	1	0.204	0
Weert	2022-08-11	BA.5	B.1.1.529.5	0.164285	6.0869	64.0003	1	0.665	0
Weert	2022-08-11	BF.7	B.1.1.529.5.2.1.7	0.111094	6.0869	64.0003	1	0.149	0
Weert	2022-08-11	BF.7.1	B.1.1.529.5.2.1.7.1	0.111094	6.0869	64.0003	1	0.149	0
Weert	2022-08-11	BF.7.10	B.1.1.529.5.2.1.7.10	0.111094	6.0869	64.0003	1	0.149	0
Weert	2022-08-11	XAS	XAS	0.5	6.0869	64.0003	1	0.998	0.333
Weert	2022-08-14	AY.43	B.1.617.2.43	0.431097	21.0923	81.8246	1	0.441	0.402
Weert	2022-08-14	AY.43.8	B.1.617.2.43.8	0.14638	21.0923	81.8246	1	0.158	0.135
Weert	2022-08-14	B.1.1.117	B.1.1.117	0.00316456	21.0923	81.8246	1	0.012	0
Weert	2022-08-14	B.1.1.155	B.1.1.155	0.00147493	21.0923	81.8246	1	0.004	0
Weert	2022-08-14	B.1.1.368	B.1.1.368	0.00107066	21.0923	81.8246	1	0.002	0
Weert	2022-08-14	B.1.1.416	B.1.1.416	0.00151745	21.0923	81.8246	1	0.004	0
Weert	2022-08-14	B.1.1.71	B.1.1.71	0.00160686	21.0923	81.8246	1	0.004	0
Weert	2022-08-14	B.1.1.98	B.1.1.98	0.132827	21.0923	81.8246	1	0.224	0.126
Weert	2022-08-14	BA.5.1	B.1.1.529.5.1	0.0968795	21.0923	81.8246	1	0.108	0.019
Weert	2022-08-14	BA.5.1.30	B.1.1.529.5.1.30	0.153464	21.0923	81.8246	1	0.169	0.143
Weert	2022-08-14	XBE	XBE	0.0210726	21.0923	81.8246	1	0.026	0.017
Weert	2022-08-15	BA.5.1	B.1.1.529.5.1	0.393025	10.4824	74.2066	1	0.419	0.195
Weert	2022-08-15	BA.5.2.30	B.1.1.529.5.2.30	0.00130435	10.4824	74.2066	1	0.003	0
Weert	2022-08-15	BA.5.3.1	B.1.1.529.5.3.1	0.194822	10.4824	74.2066	1	0.199	0.19
Weert	2022-08-15	XBE	XBE	0.408467	10.4824	74.2066	1	0.439	0.378
Eindhoven	2022-08-15	BA.5.2	B.1.1.529.5.2	0.447123	3.70707	73.7451	1	0.485	0.4
Eindhoven	2022-08-15	BA.5.2.1	B.1.1.529.5.2.1	0.0589587	3.70707	73.7451	1	0.073	0.022
Eindhoven	2022-08-15	BA.5.2.16	B.1.1.529.5.2.16	0.00197239	3.70707	73.7451	1	0.004	0
Eindhoven	2022-08-15	BA.5.2.36	B.1.1.529.5.2.36	0.00494082	3.70707	73.7451	1	0.014	0
Eindhoven	2022-08-15	BE.1	B.1.1.529.5.3.1.1	0.363111	3.70707	73.7451	1	0.378	0.179
Eindhoven	2022-08-15	BF.18	B.1.1.529.5.2.1.18	0.0589587	3.70707	73.7451	1	0.073	0.022
Eindhoven	2022-08-15	BF.4	B.1.1.529.5.2.1.4	0.0589587	3.70707	73.7451	1	0.073	0.022
Westpoort	2022-08-17	BA.5.1.30	B.1.1.529.5.1.30	0.00112994	4.72133	78.8817	1	0.004	0
Westpoort	2022-08-17	BA.5.1.6	B.1.1.529.5.1.6	0.949745	4.72133	78.8817	1	0.964	0.937
Westpoort	2022-08-17	BA.5.2.21	B.1.1.529.5.2.21	0.0467208	4.72133	78.8817	1	0.06	0.034
Eindhoven	2022-08-17	BA.5	B.1.1.529.5	0.00266406	3.63457	70.7454	1	0.005	0.001
Eindhoven	2022-08-17	BA.5.2	B.1.1.529.5.2	0.277895	3.63457	70.7454	1	0.308	0.175
Eindhoven	2022-08-17	BA.5.2.1	B.1.1.529.5.2.1	0.108941	3.63457	70.7454	1	0.129	0.094
Eindhoven	2022-08-17	BA.5.2.23	B.1.1.529.5.2.23	0.277895	3.63457	70.7454	1	0.308	0.175
Eindhoven	2022-08-17	BF.1	B.1.1.529.5.2.1.1	0.00121212	3.63457	70.7454	1	0.004	0
Eindhoven	2022-08-17	BF.18	B.1.1.529.5.2.1.18	0.108941	3.63457	70.7454	1	0.129	0.094
Eindhoven	2022-08-17	BF.4	B.1.1.529.5.2.1.4	0.108941	3.63457	70.7454	1	0.129	0.094
Eindhoven	2022-08-17	BF.6	B.1.1.529.5.2.1.6	0.108941	3.63457	70.7454	1	0.129	0.094
Eindhoven	2022-08-18	B.1.1.153	B.1.1.153	0.00156495	9.10702	84.8644	1	0.002	0
Eindhoven	2022-08-18	B.11	B.11	0.00556496	9.10702	84.8644	1	0.007	0.004
Eindhoven	2022-08-18	BA.2.15	B.1.1.529.2.15	0.00156495	9.10702	84.8644	1	0.004	0
Eindhoven	2022-08-18	BA.2.24	B.1.1.529.2.24	0.00388455	9.10702	84.8644	1	0.016	0
Eindhoven	2022-08-18	BA.2.27	B.1.1.529.2.27	0.00414938	9.10702	84.8644	1	0.01	0
Eindhoven	2022-08-18	BA.2.3.18	B.1.1.529.2.3.18	0.001321	9.10702	84.8644	1	0.002	0
Eindhoven	2022-08-18	BA.4	B.1.1.529.4	0.135371	9.10702	84.8644	1	0.174	0.106
Eindhoven	2022-08-18	BA.4.1.3	B.1.1.529.4.1.3	0.0015919	9.10702	84.8644	1	0.004	0
Eindhoven	2022-08-18	BA.4.2	B.1.1.529.4.2	0.00512821	9.10702	84.8644	1	0.012	0
Eindhoven	2022-08-18	BA.4.6	B.1.1.529.4.6	0.0140665	9.10702	84.8644	1	0.02	0.007
Eindhoven	2022-08-18	BA.5.1	B.1.1.529.5.1	0.0351823	9.10702	84.8644	1	0.056	0.01
Eindhoven	2022-08-18	BA.5.1.10	B.1.1.529.5.1.10	0.0853933	9.10702	84.8644	1	0.104	0.067
Eindhoven	2022-08-18	BA.5.1.19	B.1.1.529.5.1.19	0.0351823	9.10702	84.8644	1	0.056	0.01
Eindhoven	2022-08-18	BA.5.1.2	B.1.1.529.5.1.2	0.0204429	9.10702	84.8644	1	0.032	0.009
Eindhoven	2022-08-18	BA.5.1.23	B.1.1.529.5.1.23	0.00179715	9.10702	84.8644	1	0.003	0
Eindhoven	2022-08-18	BA.5.1.30	B.1.1.529.5.1.30	0.0798722	9.10702	84.8644	1	0.114	0.052
Eindhoven	2022-08-18	BA.5.2.20	B.1.1.529.5.2.20	0.0253165	9.10702	84.8644	1	0.047	0
Eindhoven	2022-08-18	BA.5.2.26	B.1.1.529.5.2.26	0.00588235	9.10702	84.8644	1	0.02	0
Eindhoven	2022-08-18	BA.5.2.9	B.1.1.529.5.2.9	0.399145	9.10702	84.8644	1	0.438	0.372
Eindhoven	2022-08-18	BA.5.3	B.1.1.529.5.3	0.0587194	9.10702	84.8644	1	0.069	0.025
Eindhoven	2022-08-18	BE.1.1	B.1.1.529.5.3.1.1.1	0.00116081	9.10702	84.8644	1	0.004	0
Eindhoven	2022-08-18	BE.1.1.2	B.1.1.529.5.3.1.1.1.2	0.00281655	9.10702	84.8644	1	0.006	0
Eindhoven	2022-08-18	BF.22	B.1.1.529.5.2.1.22	0.00105199	9.10702	84.8644	1	0.002	0
Eindhoven	2022-08-18	BF.7.10	B.1.1.529.5.2.1.7.10	0.011396	9.10702	84.8644	1	0.016	0.003
Eindhoven	2022-08-18	XAS	XAS	0.049642	9.10702	84.8644	1	0.082	0
Weert	2022-08-18	AY.106	B.1.617.2.106	0.0209749	26.1647	80.2863	1	0.055	0
Weert	2022-08-18	AY.107	B.1.617.2.107	0.00299625	26.1647	80.2863	1	0.007	0.001
Weert	2022-08-18	AY.120	B.1.617.2.120	0.0209761	26.1647	80.2863	1	0.053	0
Weert	2022-08-18	AY.43	B.1.617.2.43	0.02311	26.1647	80.2863	1	0.037	0.01
Weert	2022-08-18	AY.43.8	B.1.617.2.43.8	0.616506	26.1647	80.2863	1	0.628	0.606
Weert	2022-08-18	AY.84	B.1.617.2.84	0.0013369	26.1647	80.2863	1	0.002	0
Weert	2022-08-18	B.1.78	B.1.78	0.0850666	26.1647	80.2863	1	0.127	0.072
Weert	2022-08-18	BA.5.1	B.1.1.529.5.1	0.216157	26.1647	80.2863	1	0.222	0.202
Weert	2022-08-19	AY.43.8	B.1.617.2.43.8	0.61787	13.3618	74.1631	1	0.646	0.579
Weert	2022-08-19	BA.3	B.1.1.529.3	0.00128205	13.3618	74.1631	1	0.004	0
Weert	2022-08-19	BA.5	B.1.1.529.5	0.195165	13.3618	74.1631	1	0.272	0.092
Weert	2022-08-19	BA.5.1	B.1.1.529.5.1	0.00131445	13.3618	74.1631	1	0.004	0
Weert	2022-08-19	BA.5.1.19	B.1.1.529.5.1.19	0.00131445	13.3618	74.1631	1	0.004	0
Weert	2022-08-19	BA.5.1.22	B.1.1.529.5.1.22	0.00131445	13.3618	74.1631	1	0.004	0
Weert	2022-08-19	BA.5.1.24	B.1.1.529.5.1.24	0.00131445	13.3618	74.1631	1	0.004	0
Weert	2022-08-19	BA.5.1.3	B.1.1.529.5.1.3	0.00131445	13.3618	74.1631	1	0.004	0
Weert	2022-08-19	BA.5.2.3	B.1.1.529.5.2.3	0.0863375	13.3618	74.1631	1	0.108	0.066
Weert	2022-08-19	BA.5.5	B.1.1.529.5.5	0.0447624	13.3618	74.1631	1	0.155	0
Weert	2022-08-19	XD	XD	0.0452632	13.3618	74.1631	1	0.077	0
Weert	2022-08-21	AY.43	B.1.617.2.43	0.25811	14.6586	88.3824	1	0.272	0.245
Weert	2022-08-21	AY.43.7	B.1.617.2.43.7	0.0212615	14.6586	88.3824	1	0.026	0.016
Weert	2022-08-21	AY.43.8	B.1.617.2.43.8	0.690654	14.6586	88.3824	1	0.704	0.676
Weert	2022-08-21	B.1.1.118	B.1.1.118	0.00295894	14.6586	88.3824	1	0.004	0.002
Weert	2022-08-21	B.1.1.306	B.1.1.306	0.00721631	14.6586	88.3824	1	0.019	0
Weert	2022-08-21	B.1.1.308	B.1.1.308	0.00111359	14.6586	88.3824	1	0.002	0
Weert	2022-08-21	B.1.1.529	B.1.1.529	0.00373832	14.6586	88.3824	1	0.008	0
Weert	2022-08-21	B.1.1.98	B.1.1.98	0.0052356	14.6586	88.3824	1	0.016	0
Westpoort	2022-08-19	BA.5.1	B.1.1.529.5.1	0.288968	9.43258	74.1297	1	0.297	0.28
Westpoort	2022-08-19	BA.5.1.3	B.1.1.529.5.1.3	0.288968	9.43258	74.1297	1	0.297	0.28
Westpoort	2022-08-19	BA.5.2.19	B.1.1.529.5.2.19	0.00116414	9.43258	74.1297	1	0.002	0
Westpoort	2022-08-19	BA.5.2.21	B.1.1.529.5.2.21	0.00645161	9.43258	74.1297	1	0.017	0
Westpoort	2022-08-19	BA.5.2.30	B.1.1.529.5.2.30	0.00105549	9.43258	74.1297	1	0.002	0
Westpoort	2022-08-19	XBE	XBE	0.407121	9.43258	74.1297	1	0.423	0.388
Weert	2022-08-22	AY.43	B.1.617.2.43	0.19428	17.6663	89.8438	1	0.209	0.184
Weert	2022-08-22	AY.43.3	B.1.617.2.43.3	0.0299257	17.6663	89.8438	1	0.166	0
Weert	2022-08-22	AY.43.8	B.1.617.2.43.8	0.702871	17.6663	89.8438	1	0.742	0.571
Weert	2022-08-22	B.1.1.10	B.1.1.10	0.0453918	17.6663	89.8438	1	0.049	0.034
Weert	2022-08-22	B.1.1.178	B.1.1.178	0.00119048	17.6663	89.8438	1	0.002	0
Weert	2022-08-22	B.1.1.529	B.1.1.529	0.0031973	17.6663	89.8438	1	0.012	0.003
Weert	2022-08-22	BA.5.5	B.1.1.529.5.5	0.0159816	17.6663	89.8438	1	0.018	0.012
Westpoort	2022-08-22	BA.5.1.30	B.1.1.529.5.1.30	0.493864	9.13939	79.7779	1	0.5	0.488
Westpoort	2022-08-22	BA.5.2	B.1.1.529.5.2	0.0162475	9.13939	79.7779	1	0.089	0
Westpoort	2022-08-22	BA.5.2.21	B.1.1.529.5.2.21	0.193612	9.13939	79.7779	1	0.242	0
Westpoort	2022-08-22	BA.5.2.9	B.1.1.529.5.2.9	0.291934	9.13939	79.7779	1	0.499	0.187
Eindhoven	2022-08-22	BA.5.2	B.1.1.529.5.2	0.099834	2.86209	71.0564	1	0.201	0
Eindhoven	2022-08-22	BA.5.2.1	B.1.1.529.5.2.1	0.0226398	2.86209	71.0564	1	0.034	0.009
Eindhoven	2022-08-22	BA.5.2.16	B.1.1.529.5.2.16	0.00124688	2.86209	71.0564	1	0.004	0
Eindhoven	2022-08-22	BA.5.2.27	B.1.1.529.5.2.27	0.177194	2.86209	71.0564	1	0.181	0.142
Eindhoven	2022-08-22	BA.5.2.28	B.1.1.529.5.2.28	0.177194	2.86209	71.0564	1	0.181	0.142
Eindhoven	2022-08-22	BA.5.2.37	B.1.1.529.5.2.37	0.177194	2.86209	71.0564	1	0.181	0.142
Eindhoven	2022-08-22	BA.5.2.6	B.1.1.529.5.2.6	0.177194	2.86209	71.0564	1	0.181	0.142
Eindhoven	2022-08-22	BF.29	B.1.1.529.5.2.1.29	0.00162866	2.86209	71.0564	1	0.004	0
Eindhoven	2022-08-22	BF.4	B.1.1.529.5.2.1.4	0.0226398	2.86209	71.0564	1	0.034	0.009
Eindhoven	2022-08-22	BF.6	B.1.1.529.5.2.1.6	0.0226398	2.86209	71.0564	1	0.034	0.009
Eindhoven	2022-08-22	BF.7	B.1.1.529.5.2.1.7	0.0226398	2.86209	71.0564	1	0.034	0.009
Eindhoven	2022-08-22	BF.7.1	B.1.1.529.5.2.1.7.1	0.0226398	2.86209	71.0564	1	0.034	0.009
Eindhoven	2022-08-22	BF.7.12	B.1.1.529.5.2.1.7.12	0.0226398	2.86209	71.0564	1	0.034	0.009
Eindhoven	2022-08-22	BF.7.3	B.1.1.529.5.2.1.7.3	0.0226398	2.86209	71.0564	1	0.034	0.009
Eindhoven	2022-08-22	BF.7.4	B.1.1.529.5.2.1.7.4	0.0226398	2.86209	71.0564	1	0.034	0.009
Eindhoven	2022-08-22	CP.4	B.1.1.529.5.2.6.4	0.00244798	2.86209	71.0564	1	0.005	0
Westpoort	2022-08-23	BA.5.2	B.1.1.529.5.2	0.236967	2.73511	64.522	1	0.283	0.052
Westpoort	2022-08-23	BA.5.2.2	B.1.1.529.5.2.2	0.27221	2.73511	64.522	1	0.331	0.037
Westpoort	2022-08-23	BA.5.2.20	B.1.1.529.5.2.20	0.488294	2.73511	64.522	1	0.538	0.43
Eindhoven	2022-08-24	AY.45	B.1.617.2.45	0.00151515	9.90915	65.1406	1	0.002	0
Eindhoven	2022-08-24	B.1	B.1	0.00179078	9.90915	65.1406	1	0.003	0
Eindhoven	2022-08-24	B.1.142	B.1.142	0.00179078	9.90915	65.1406	1	0.003	0
Eindhoven	2022-08-24	B.1.147	B.1.147	0.00163666	9.90915	65.1406	1	0.005	0
Eindhoven	2022-08-24	B.1.157	B.1.157	0.00179078	9.90915	65.1406	1	0.003	0
Eindhoven	2022-08-24	B.1.180	B.1.180	0.00179078	9.90915	65.1406	1	0.003	0
Eindhoven	2022-08-24	B.1.182	B.1.182	0.00179078	9.90915	65.1406	1	0.003	0
Eindhoven	2022-08-24	B.1.195	B.1.195	0.00179078	9.90915	65.1406	1	0.003	0
Eindhoven	2022-08-24	B.1.223	B.1.223	0.00179078	9.90915	65.1406	1	0.003	0
Eindhoven	2022-08-24	B.1.225	B.1.225	0.00179078	9.90915	65.1406	1	0.003	0
Eindhoven	2022-08-24	B.1.395	B.1.395	0.00179078	9.90915	65.1406	1	0.003	0
Eindhoven	2022-08-24	B.1.609	B.1.609	0.00179078	9.90915	65.1406	1	0.003	0
Eindhoven	2022-08-24	B.1.67	B.1.67	0.00179078	9.90915	65.1406	1	0.003	0
Eindhoven	2022-08-24	BA.5.2	B.1.1.529.5.2	0.0186762	9.90915	65.1406	1	0.024	0.009
Eindhoven	2022-08-24	BA.5.2.1	B.1.1.529.5.2.1	0.0186762	9.90915	65.1406	1	0.024	0.009
Eindhoven	2022-08-24	BA.5.2.16	B.1.1.529.5.2.16	0.00396825	9.90915	65.1406	1	0.013	0
Eindhoven	2022-08-24	BA.5.2.22	B.1.1.529.5.2.22	0.492483	9.90915	65.1406	1	0.519	0.468
Eindhoven	2022-08-24	BA.5.2.9	B.1.1.529.5.2.9	0.115696	9.90915	65.1406	1	0.149	0
Eindhoven	2022-08-24	BA.5.3	B.1.1.529.5.3	0.132879	9.90915	65.1406	1	0.138	0.085
Eindhoven	2022-08-24	BA.5.3.3	B.1.1.529.5.3.3	0.132879	9.90915	65.1406	1	0.138	0.085
Eindhoven	2022-08-24	BF.12	B.1.1.529.5.2.1.12	0.0363314	9.90915	65.1406	1	0.047	0.017
Eindhoven	2022-08-24	BF.4	B.1.1.529.5.2.1.4	0.0186762	9.90915	65.1406	1	0.024	0.009
Eindhoven	2022-08-25	AY.43	B.1.617.2.43	0.511839	15.3653	85.8275	1	0.541	0.467
Eindhoven	2022-08-25	AY.43.3	B.1.617.2.43.3	0.178685	15.3653	85.8275	1	0.189	0.118
Eindhoven	2022-08-25	B.1.1.29	B.1.1.29	0.087527	15.3653	85.8275	1	0.13	0.059
Eindhoven	2022-08-25	BA.5.1	B.1.1.529.5.1	0.0912286	15.3653	85.8275	1	0.104	0.062
Eindhoven	2022-08-25	BA.5.2.1	B.1.1.529.5.2.1	0.0287754	15.3653	85.8275	1	0.031	0.018
Eindhoven	2022-08-25	BA.5.5	B.1.1.529.5.5	0.0670558	15.3653	85.8275	1	0.084	0.05
Eindhoven	2022-08-25	BF.6	B.1.1.529.5.2.1.6	0.0287754	15.3653	85.8275	1	0.031	0.018
Weert	2022-08-25	AY.43	B.1.617.2.43	0.580793	18.2892	75.2667	1	0.59	0.511
Weert	2022-08-25	B.1.1.172	B.1.1.172	0.00123153	18.2892	75.2667	1	0.003	0
Weert	2022-08-25	B.1.1.362	B.1.1.362	0.00252525	18.2892	75.2667	1	0.008	0
Weert	2022-08-25	B.1.1.57	B.1.1.57	0.00115741	18.2892	75.2667	1	0.003	0
Weert	2022-08-25	B.1.1.98	B.1.1.98	0.00389048	18.2892	75.2667	1	0.037	0
Weert	2022-08-25	B.1.78	B.1.78	0.193692	18.2892	75.2667	1	0.257	0.181
Weert	2022-08-25	BA.5.5	B.1.1.529.5.5	0.0541577	18.2892	75.2667	1	0.069	0.041
Weert	2022-08-25	XAS	XAS	0.148847	18.2892	75.2667	1	0.163	0.115
Weert	2022-08-26	AY.106	B.1.617.2.106	0.140656	13.9535	73.4943	2	0.145	0.084
Weert	2022-08-26	AY.120	B.1.617.2.120	0.140656	13.9535	73.4943	2	0.145	0.084
Weert	2022-08-26	AY.39	B.1.617.2.39	0.140656	13.9535	73.4943	2	0.145	0.084
Weert	2022-08-26	AY.43.8	B.1.617.2.43.8	0.192	13.9535	73.4943	2	0.201	0.185
Weert	2022-08-26	B.1.1.129	B.1.1.129	0.00242131	13.9535	73.4943	2	0.009	0
Weert	2022-08-26	B.1.1.45	B.1.1.45	0.123197	13.9535	73.4943	2	0.167	0.041
Weert	2022-08-26	BA.5.2.27	B.1.1.529.5.2.27	0.0841635	13.9535	73.4943	2	0.106	0.051
Weert	2022-08-26	BA.5.2.33	B.1.1.529.5.2.33	0.0841635	13.9535	73.4943	2	0.106	0.051
Weert	2022-08-26	BA.5.2.37	B.1.1.529.5.2.37	0.0841635	13.9535	73.4943	2	0.106	0.051
Weert	2022-08-28	AY.43.8	B.1.617.2.43.8	0.35578	19.206	79.3566	1	0.371	0.166
Weert	2022-08-28	B.1.1	B.1.1	0.0145084	19.206	79.3566	1	0.038	0.011
Weert	2022-08-28	B.1.1.134	B.1.1.134	0.0145084	19.206	79.3566	1	0.038	0.011
Weert	2022-08-28	B.1.1.139	B.1.1.139	0.0145084	19.206	79.3566	1	0.038	0.011
Weert	2022-08-28	B.1.1.162	B.1.1.162	0.00128452	19.206	79.3566	1	0.003	0
Weert	2022-08-28	B.1.1.189	B.1.1.189	0.0145084	19.206	79.3566	1	0.038	0.011
Weert	2022-08-28	B.1.1.222	B.1.1.222	0.0032	19.206	79.3566	1	0.008	0
Weert	2022-08-28	B.1.1.254	B.1.1.254	0.0145084	19.206	79.3566	1	0.038	0.011
Weert	2022-08-28	B.1.1.27	B.1.1.27	0.00502934	19.206	79.3566	1	0.01	0.002
Weert	2022-08-28	B.1.1.304	B.1.1.304	0.00224524	19.206	79.3566	1	0.006	0
Weert	2022-08-28	B.1.1.398	B.1.1.398	0.00173762	19.206	79.3566	1	0.005	0
Weert	2022-08-28	B.1.1.438	B.1.1.438	0.0145084	19.206	79.3566	1	0.038	0.011
Weert	2022-08-28	B.1.1.440	B.1.1.440	0.0145084	19.206	79.3566	1	0.038	0.011
Weert	2022-08-28	B.1.1.45	B.1.1.45	0.019868	19.206	79.3566	1	0.082	0.002
Weert	2022-08-28	B.1.1.83	B.1.1.83	0.0145084	19.206	79.3566	1	0.038	0.011
Weert	2022-08-28	B.1.1.92	B.1.1.92	0.00167504	19.206	79.3566	1	0.007	0
Weert	2022-08-28	BA.5.2	B.1.1.529.5.2	0.484125	19.206	79.3566	1	0.502	0.424
Westpoort	2022-08-26	BA.5.1	B.1.1.529.5.1	0.070317	6.30268	80.6441	1	0.077	0.061
Westpoort	2022-08-26	BA.5.1.25	B.1.1.529.5.1.25	0.239169	6.30268	80.6441	1	0.252	0.228
Westpoort	2022-08-26	BA.5.1.3	B.1.1.529.5.1.3	0.070317	6.30268	80.6441	1	0.077	0.061
Westpoort	2022-08-26	BA.5.2.26	B.1.1.529.5.2.26	0.596077	6.30268	80.6441	1	0.617	0.367
Westpoort	2022-08-26	BA.5.2.4	B.1.1.529.5.2.4	0.0164407	6.30268	80.6441	1	0.039	0
Weert	2022-08-29	BA.5.2	B.1.1.529.5.2	0.102814	10.7146	66.7124	1	0.107	0.078
Weert	2022-08-29	BA.5.2.1	B.1.1.529.5.2.1	0.102814	10.7146	66.7124	1	0.107	0.078
Weert	2022-08-29	BA.5.3.1	B.1.1.529.5.3.1	0.681622	10.7146	66.7124	1	0.697	0.665
Weert	2022-08-29	BA.5.9	B.1.1.529.5.9	0.00664452	10.7146	66.7124	1	0.013	0.002
Weert	2022-08-29	BF.26	B.1.1.529.5.2.1.26	0.00152672	10.7146	66.7124	1	0.004	0
Weert	2022-08-29	BF.4	B.1.1.529.5.2.1.4	0.102814	10.7146	66.7124	1	0.107	0.078
Westpoort	2022-08-29	BA.5.1.23	B.1.1.529.5.1.23	0.00498081	2.27985	52.8542	1	0.008	0
Westpoort	2022-08-29	BA.5.2.21	B.1.1.529.5.2.21	0.987432	2.27985	52.8542	1	0.997	0.98
Westpoort	2022-08-29	DE.1	B.1.1.529.5.1.23.1	0.00498081	2.27985	52.8542	1	0.008	0
Eindhoven	2022-08-29	AY.110	B.1.617.2.110	0.00106838	19.8047	84.8544	1	0.003	0
Eindhoven	2022-08-29	AY.120	B.1.617.2.120	0.0015445	19.8047	84.8544	1	0.029	0
Eindhoven	2022-08-29	AY.122	B.1.617.2.122	0.0015445	19.8047	84.8544	1	0.029	0
Eindhoven	2022-08-29	AY.43	B.1.617.2.43	0.260163	19.8047	84.8544	1	0.278	0.243
Eindhoven	2022-08-29	AY.43.8	B.1.617.2.43.8	0.17071	19.8047	84.8544	1	0.177	0.161
Eindhoven	2022-08-29	B.1.1	B.1.1	0.0367548	19.8047	84.8544	1	0.039	0.026
Eindhoven	2022-08-29	B.1.1.116	B.1.1.116	0.00169205	19.8047	84.8544	1	0.005	0
Eindhoven	2022-08-29	B.1.1.134	B.1.1.134	0.0367548	19.8047	84.8544	1	0.039	0.026
Eindhoven	2022-08-29	B.1.1.135	B.1.1.135	0.0015186	19.8047	84.8544	1	0.005	0
Eindhoven	2022-08-29	B.1.1.172	B.1.1.172	0.0367548	19.8047	84.8544	1	0.039	0.026
Eindhoven	2022-08-29	B.1.1.25	B.1.1.25	0.0367548	19.8047	84.8544	1	0.039	0.026
Eindhoven	2022-08-29	B.1.1.254	B.1.1.254	0.0367548	19.8047	84.8544	1	0.039	0.026
Eindhoven	2022-08-29	B.1.1.428	B.1.1.428	0.00101729	19.8047	84.8544	1	0.002	0
Eindhoven	2022-08-29	B.1.1.438	B.1.1.438	0.0367548	19.8047	84.8544	1	0.039	0.026
Eindhoven	2022-08-29	B.1.1.440	B.1.1.440	0.0367548	19.8047	84.8544	1	0.039	0.026
Eindhoven	2022-08-29	B.1.1.45	B.1.1.45	0.043647	19.8047	84.8544	1	0.109	0
Eindhoven	2022-08-29	B.1.1.83	B.1.1.83	0.0367548	19.8047	84.8544	1	0.039	0.026
Eindhoven	2022-08-29	BA.5.3	B.1.1.529.5.3	0.100452	19.8047	84.8544	1	0.12	0.068
Eindhoven	2022-08-29	BA.5.3.2	B.1.1.529.5.3.2	0.00258065	19.8047	84.8544	1	0.007	0
Eindhoven	2022-08-29	BA.5.3.3	B.1.1.529.5.3.3	0.100452	19.8047	84.8544	1	0.12	0.068
Eindhoven	2022-08-30	AY.43	B.1.617.2.43	0.303352	10.5877	71.1969	2	0.333	0.26
Eindhoven	2022-08-30	AY.43.8	B.1.617.2.43.8	0.109583	10.5877	71.1969	2	0.122	0.098
Eindhoven	2022-08-30	AY.88	B.1.617.2.88	0.140652	10.5877	71.1969	2	0.177	0.094
Eindhoven	2022-08-30	B.1.1.161	B.1.1.161	0.001949	10.5877	71.1969	2	0.006	0
Eindhoven	2022-08-30	B.1.1.266	B.1.1.266	0.00107181	10.5877	71.1969	2	0.003	0
Eindhoven	2022-08-30	B.1.1.285	B.1.1.285	0.0623892	10.5877	71.1969	2	0.087	0
Eindhoven	2022-08-30	B.1.1.29	B.1.1.29	0.079687	10.5877	71.1969	2	0.084	0.076
Eindhoven	2022-08-30	B.1.1.529	B.1.1.529	0.044118	10.5877	71.1969	2	0.147	0
Eindhoven	2022-08-30	BA.5.2.27	B.1.1.529.5.2.27	0.0510278	10.5877	71.1969	2	0.052	0.021
Eindhoven	2022-08-30	BA.5.2.28	B.1.1.529.5.2.28	0.0510278	10.5877	71.1969	2	0.052	0.021
Eindhoven	2022-08-30	BA.5.2.37	B.1.1.529.5.2.37	0.0510278	10.5877	71.1969	2	0.052	0.021
Eindhoven	2022-08-30	BA.5.3	B.1.1.529.5.3	0.00866823	10.5877	71.1969	2	0.023	0
Eindhoven	2022-08-30	BA.5.3.3	B.1.1.529.5.3.3	0.00866823	10.5877	71.1969	2	0.023	0
Eindhoven	2022-08-30	BE.3	B.1.1.529.5.3.1.3	0.0722966	10.5877	71.1969	2	0.092	0.021
Eindhoven	2022-08-30	BF.2	B.1.1.529.5.2.1.2	0.0038891	10.5877	71.1969	2	0.019	0
Eindhoven	2022-08-30	CD.1	B.1.1.529.5.2.31.1	0.00213675	10.5877	71.1969	2	0.004	0
Westpoort	2022-08-31	BA.5.1.25	B.1.1.529.5.1.25	0.00137363	6.44857	60.1946	2	0.005	0
Westpoort	2022-08-31	BA.5.6	B.1.1.529.5.6	0.669728	6.44857	60.1946	2	0.676	0.334
Westpoort	2022-08-31	DB.2	B.1.1.529.5.2.25.2	0.324513	6.44857	60.1946	2	0.331	0.316
Westpoort	2022-08-31	DJ.1	B.1.1.529.5.1.25.1	0.00137363	6.44857	60.1946	2	0.005	0
Eindhoven	2022-09-01	AY.106	B.1.617.2.106	0.0389601	17.4093	81.654	1	0.042	0.02
Eindhoven	2022-09-01	AY.111	B.1.617.2.111	0.0389601	17.4093	81.654	1	0.042	0.02
Eindhoven	2022-09-01	AY.120	B.1.617.2.120	0.0389601	17.4093	81.654	1	0.042	0.02
Eindhoven	2022-09-01	AY.43	B.1.617.2.43	0.133896	17.4093	81.654	1	0.146	0.12
Eindhoven	2022-09-01	AY.43.7	B.1.617.2.43.7	0.166307	17.4093	81.654	1	0.176	0.156
Eindhoven	2022-09-01	AY.43.8	B.1.617.2.43.8	0.21464	17.4093	81.654	1	0.229	0.202
Eindhoven	2022-09-01	AY.5	B.1.617.2.5	0.00131406	17.4093	81.654	1	0.005	0
Eindhoven	2022-09-01	AY.83	B.1.617.2.83	0.00103896	17.4093	81.654	1	0.003	0
Eindhoven	2022-09-01	B.1.1.263	B.1.1.263	0.0459815	17.4093	81.654	1	0.057	0.033
Eindhoven	2022-09-01	BA.5.1.30	B.1.1.529.5.1.30	0.118861	17.4093	81.654	1	0.134	0.098
Eindhoven	2022-09-01	BA.5.1.5	B.1.1.529.5.1.5	0.0010917	17.4093	81.654	1	0.009	0
Eindhoven	2022-09-01	BA.5.2	B.1.1.529.5.2	0.0345328	17.4093	81.654	1	0.041	0.026
Eindhoven	2022-09-01	BA.5.2.1	B.1.1.529.5.2.1	0.0345328	17.4093	81.654	1	0.041	0.026
Eindhoven	2022-09-01	BA.5.2.12	B.1.1.529.5.2.12	0.0145161	17.4093	81.654	1	0.018	0.011
Eindhoven	2022-09-01	BA.5.2.27	B.1.1.529.5.2.27	0.00683028	17.4093	81.654	1	0.01	0.003
Eindhoven	2022-09-01	BA.5.2.28	B.1.1.529.5.2.28	0.00683028	17.4093	81.654	1	0.01	0.003
Eindhoven	2022-09-01	BF.12	B.1.1.529.5.2.1.12	0.0464299	17.4093	81.654	1	0.052	0.036
Eindhoven	2022-09-01	BF.4	B.1.1.529.5.2.1.4	0.0345328	17.4093	81.654	1	0.041	0.026
Weert	2022-09-01	BA.2.15	B.1.1.529.2.15	0.280542	4.86576	66.495	1	0.297	0.268
Weert	2022-09-01	BA.2.23	B.1.1.529.2.23	0.0327406	4.86576	66.495	1	0.036	0.03
Weert	2022-09-01	BA.2.35	B.1.1.529.2.35	0.00140779	4.86576	66.495	1	0.002	0
Weert	2022-09-01	BA.4.2	B.1.1.529.4.2	0.00524934	4.86576	66.495	1	0.013	0
Weert	2022-09-01	BA.5.2	B.1.1.529.5.2	0.585901	4.86576	66.495	1	0.604	0.14
Weert	2022-09-01	BA.5.2.23	B.1.1.529.5.2.23	0.0049306	4.86576	66.495	1	0.037	0
Weert	2022-09-01	BA.5.2.26	B.1.1.529.5.2.26	0.0783267	4.86576	66.495	1	0.092	0.058
Weert	2022-09-01	DB.2	B.1.1.529.5.2.25.2	0.00151515	4.86576	66.495	1	0.005	0
Eindhoven	2022-09-03	AY.106	B.1.617.2.106	0.0334791	14.1218	87.4461	2	0.052	0.022
Eindhoven	2022-09-03	AY.120	B.1.617.2.120	0.0334791	14.1218	87.4461	2	0.052	0.022
Eindhoven	2022-09-03	AY.43.3	B.1.617.2.43.3	0.0016746	14.1218	87.4461	2	0.005	0
Eindhoven	2022-09-03	AY.43.8	B.1.617.2.43.8	0.791883	14.1218	87.4461	2	0.799	0.785
Eindhoven	2022-09-03	AY.88	B.1.617.2.88	0.0146144	14.1218	87.4461	2	0.016	0.014
Eindhoven	2022-09-03	B.1.1.118	B.1.1.118	0.013899	14.1218	87.4461	2	0.026	0.011
Eindhoven	2022-09-03	B.1.1.39	B.1.1.39	0.00406235	14.1218	87.4461	2	0.005	0.003
Eindhoven	2022-09-03	B.1.78	B.1.78	0.0318645	14.1218	87.4461	2	0.04	0
Eindhoven	2022-09-03	BA.5.2	B.1.1.529.5.2	0.0310017	14.1218	87.4461	2	0.036	0.015
Eindhoven	2022-09-03	BA.5.2.20	B.1.1.529.5.2.20	0.00867052	14.1218	87.4461	2	0.013	0.006
Eindhoven	2022-09-03	BA.5.2.26	B.1.1.529.5.2.26	0.00601671	14.1218	87.4461	2	0.014	0
Eindhoven	2022-09-03	BA.5.2.4	B.1.1.529.5.2.4	0.00284977	14.1218	87.4461	2	0.012	0
Eindhoven	2022-09-03	BF.5	B.1.1.529.5.2.1.5	0.0013587	14.1218	87.4461	2	0.005	0
Eindhoven	2022-09-03	CK.1	B.1.1.529.5.2.24.1	0.0114735	14.1218	87.4461	2	0.017	0.004
Weert	2022-09-02	BA.5	B.1.1.529.5	0.00214158	4.45786	47.0755	1	0.006	0
Weert	2022-09-02	BA.5.1.4	B.1.1.529.5.1.4	0.00100908	4.45786	47.0755	1	0.004	0
Weert	2022-09-02	BA.5.2.9	B.1.1.529.5.2.9	0.343448	4.45786	47.0755	1	0.353	0.336
Weert	2022-09-02	BF.17	B.1.1.529.5.2.1.17	0.650215	4.45786	47.0755	1	0.66	0
Weert	2022-09-04	BA.5.1.27	B.1.1.529.5.1.27	0.0689655	2.17884	64.9834	1	0.141	0
Weert	2022-09-04	BA.5.3	B.1.1.529.5.3	0.118756	2.17884	64.9834	1	0.158	0.076
Weert	2022-09-04	BA.5.3.1	B.1.1.529.5.3.1	0.369928	2.17884	64.9834	1	0.405	0.328
Weert	2022-09-04	BA.5.3.3	B.1.1.529.5.3.3	0.118756	2.17884	64.9834	1	0.158	0.076
Weert	2022-09-04	BE.1	B.1.1.529.5.3.1.1	0.15892	2.17884	64.9834	1	0.177	0.142
Weert	2022-09-04	BE.1.2	B.1.1.529.5.3.1.1.2	0.15892	2.17884	64.9834	1	0.177	0.142
Weert	2022-09-04	BE.5	B.1.1.529.5.3.1.5	0.0052356	2.17884	64.9834	1	0.011	0
Weert	2022-09-05	BA.5.1	B.1.1.529.5.1	0.134541	2.83817	57.0378	1	0.137	0.106
Weert	2022-09-05	BA.5.1.12	B.1.1.529.5.1.12	0.134541	2.83817	57.0378	1	0.137	0.106
Weert	2022-09-05	BA.5.1.23	B.1.1.529.5.1.23	0.134541	2.83817	57.0378	1	0.137	0.106
Weert	2022-09-05	BA.5.1.3	B.1.1.529.5.1.3	0.134541	2.83817	57.0378	1	0.137	0.106
Weert	2022-09-05	BA.5.1.7	B.1.1.529.5.1.7	0.00343643	2.83817	57.0378	1	0.012	0
Weert	2022-09-05	BA.5.2.23	B.1.1.529.5.2.23	0.0215266	2.83817	57.0378	1	0.033	0.012
Weert	2022-09-05	BF.25	B.1.1.529.5.2.1.25	0.431685	2.83817	57.0378	1	0.438	0.425
Weert	2022-09-05	BF.31	B.1.1.529.5.2.1.31	0.00202429	2.83817	57.0378	1	0.005	0
Westpoort	2022-09-05	BA.5.2.27	B.1.1.529.5.2.27	0.0313655	5.39367	69.0499	1	0.034	0
Westpoort	2022-09-05	BA.5.2.28	B.1.1.529.5.2.28	0.0313655	5.39367	69.0499	1	0.034	0
Westpoort	2022-09-05	BA.5.2.31	B.1.1.529.5.2.31	0.0313656	5.39367	69.0499	1	0.034	0
Westpoort	2022-09-05	BA.5.2.33	B.1.1.529.5.2.33	0.0313655	5.39367	69.0499	1	0.034	0
Westpoort	2022-09-05	BA.5.2.37	B.1.1.529.5.2.37	0.0313655	5.39367	69.0499	1	0.034	0
Westpoort	2022-09-05	BA.5.3	B.1.1.529.5.3	0.0649126	5.39367	69.0499	1	0.153	0
Westpoort	2022-09-05	BA.5.3.3	B.1.1.529.5.3.3	0.0649127	5.39367	69.0499	1	0.153	0
Westpoort	2022-09-05	BA.5.5	B.1.1.529.5.5	0.199034	5.39367	69.0499	1	0.326	0.04
Westpoort	2022-09-05	BF.7	B.1.1.529.5.2.1.7	0.157845	5.39367	69.0499	1	0.168	0.148
Westpoort	2022-09-05	BF.7.1	B.1.1.529.5.2.1.7.1	0.157845	5.39367	69.0499	1	0.168	0.148
Westpoort	2022-09-05	BF.7.7	B.1.1.529.5.2.1.7.7	0.157845	5.39367	69.0499	1	0.168	0.148
Westpoort	2022-09-05	CD.1	B.1.1.529.5.2.31.1	0.00534759	5.39367	69.0499	1	0.017	0
Westpoort	2022-09-05	CF.1	B.1.1.529.5.2.27.1	0.0313655	5.39367	69.0499	1	0.034	0
Eindhoven	2022-09-05	AY.43	B.1.617.2.43	0.424127	12.2536	64.3949	1	0.454	0.405
Eindhoven	2022-09-05	AY.43.3	B.1.617.2.43.3	0.103448	12.2536	64.3949	1	0.108	0
Eindhoven	2022-09-05	B.1.1.117	B.1.1.117	0.001321	12.2536	64.3949	1	0.004	0
Eindhoven	2022-09-05	B.1.1.129	B.1.1.129	0.00256016	12.2536	64.3949	1	0.005	0.001
Eindhoven	2022-09-05	B.1.1.89	B.1.1.89	0.00107817	12.2536	64.3949	1	0.003	0
Eindhoven	2022-09-05	B.1.1.98	B.1.1.98	0.0609381	12.2536	64.3949	1	0.112	0.037
Eindhoven	2022-09-05	BA.5.1	B.1.1.529.5.1	0.0565058	12.2536	64.3949	1	0.062	0.026
Eindhoven	2022-09-05	BA.5.1.8	B.1.1.529.5.1.8	0.0565058	12.2536	64.3949	1	0.062	0.026
Eindhoven	2022-09-05	BA.5.2	B.1.1.529.5.2	0.0252449	12.2536	64.3949	1	0.027	0.018
Eindhoven	2022-09-05	BA.5.2.1	B.1.1.529.5.2.1	0.0252449	12.2536	64.3949	1	0.027	0.018
Eindhoven	2022-09-05	BA.5.2.23	B.1.1.529.5.2.23	0.0010861	12.2536	64.3949	1	0.017	0
Eindhoven	2022-09-05	BA.5.2.26	B.1.1.529.5.2.26	0.0852589	12.2536	64.3949	1	0.094	0.078
Eindhoven	2022-09-05	BA.5.5	B.1.1.529.5.5	0.0945104	12.2536	64.3949	1	0.106	0.047
Eindhoven	2022-09-05	BF.4	B.1.1.529.5.2.1.4	0.0252449	12.2536	64.3949	1	0.027	0.018
Eindhoven	2022-09-05	BF.6	B.1.1.529.5.2.1.6	0.0252449	12.2536	64.3949	1	0.027	0.018
Westpoort	2022-09-06	BA.5.1.30	B.1.1.529.5.1.30	0.262004	2.84927	66.796	1	0.275	0.241
Westpoort	2022-09-06	BA.5.2	B.1.1.529.5.2	0.0605558	2.84927	66.796	1	0.065	0.051
Westpoort	2022-09-06	BA.5.2.1	B.1.1.529.5.2.1	0.0605558	2.84927	66.796	1	0.065	0.051
Westpoort	2022-09-06	BA.5.2.18	B.1.1.529.5.2.18	0.0554899	2.84927	66.796	1	0.075	0
Westpoort	2022-09-06	BA.5.2.27	B.1.1.529.5.2.27	0.0105662	2.84927	66.796	1	0.05	0
Westpoort	2022-09-06	BA.5.2.28	B.1.1.529.5.2.28	0.0105662	2.84927	66.796	1	0.05	0
Westpoort	2022-09-06	BA.5.2.6	B.1.1.529.5.2.6	0.0105662	2.84927	66.796	1	0.05	0
Westpoort	2022-09-06	BA.5.3	B.1.1.529.5.3	0.114354	2.84927	66.796	1	0.117	0.112
Westpoort	2022-09-06	BA.5.3.3	B.1.1.529.5.3.3	0.114354	2.84927	66.796	1	0.117	0.112
Westpoort	2022-09-06	BF.18	B.1.1.529.5.2.1.18	0.0605558	2.84927	66.796	1	0.065	0.051
Westpoort	2022-09-06	BF.4	B.1.1.529.5.2.1.4	0.0605558	2.84927	66.796	1	0.065	0.051
Westpoort	2022-09-06	BF.7	B.1.1.529.5.2.1.7	0.0605558	2.84927	66.796	1	0.065	0.051
Westpoort	2022-09-06	BF.7.1	B.1.1.529.5.2.1.7.1	0.0605558	2.84927	66.796	1	0.065	0.051
Westpoort	2022-09-06	CR.1	B.1.1.529.5.2.18.1	0.0554899	2.84927	66.796	1	0.075	0
Eindhoven	2022-09-06	AY.43.3	B.1.617.2.43.3	0.458759	19.076	76.6445	1	0.469	0.281
Eindhoven	2022-09-06	B.1	B.1	0.0189791	19.076	76.6445	1	0.026	0.013
Eindhoven	2022-09-06	B.1.1.45	B.1.1.45	0.0500835	19.076	76.6445	1	0.09	0.046
Eindhoven	2022-09-06	B.1.147	B.1.147	0.00245098	19.076	76.6445	1	0.007	0
Eindhoven	2022-09-06	B.1.395	B.1.395	0.0189791	19.076	76.6445	1	0.026	0.013
Eindhoven	2022-09-06	B.1.67	B.1.67	0.0189791	19.076	76.6445	1	0.026	0.013
Eindhoven	2022-09-06	BA.2.15	B.1.1.529.2.15	0.00367647	19.076	76.6445	1	0.008	0
Eindhoven	2022-09-06	BA.5.1	B.1.1.529.5.1	0.193912	19.076	76.6445	1	0.203	0.095
Eindhoven	2022-09-06	BA.5.1.2	B.1.1.529.5.1.2	0.00165666	19.076	76.6445	1	0.003	0
Eindhoven	2022-09-06	BA.5.2.9	B.1.1.529.5.2.9	0.124144	19.076	76.6445	1	0.132	0.04
Eindhoven	2022-09-06	BF.18	B.1.1.529.5.2.1.18	0.00554017	19.076	76.6445	1	0.016	0
Eindhoven	2022-09-06	BF.31	B.1.1.529.5.2.1.31	0.00383142	19.076	76.6445	1	0.009	0
Eindhoven	2022-09-06	XAS	XAS	0.0757647	19.076	76.6445	1	0.084	0.032
Westpoort	2022-09-07	BA.5.2	B.1.1.529.5.2	0.215472	3.35436	60.4889	1	0.515	0
Westpoort	2022-09-07	BA.5.2.1	B.1.1.529.5.2.1	0.191092	3.35436	60.4889	1	0.292	0.016
Westpoort	2022-09-07	BF.10	B.1.1.529.5.2.1.10	0.00143472	3.35436	60.4889	1	0.004	0
Westpoort	2022-09-07	BF.4	B.1.1.529.5.2.1.4	0.191092	3.35436	60.4889	1	0.292	0.016
Westpoort	2022-09-07	XAS	XAS	0.399268	3.35436	60.4889	1	0.524	0.376
Eindhoven	2022-09-08	AY.106	B.1.617.2.106	0.201504	15.5173	89.9475	3	0.244	0.152
Eindhoven	2022-09-08	AY.43.8	B.1.617.2.43.8	0.348815	15.5173	89.9475	3	0.357	0.34
Eindhoven	2022-09-08	B.1.1	B.1.1	0.0285075	15.5173	89.9475	3	0.074	0.012
Eindhoven	2022-09-08	B.1.1.117	B.1.1.117	0.00186916	15.5173	89.9475	3	0.006	0
Eindhoven	2022-09-08	B.1.1.197	B.1.1.197	0.00209424	15.5173	89.9475	3	0.005	0
Eindhoven	2022-09-08	B.1.1.416	B.1.1.416	0.00206398	15.5173	89.9475	3	0.005	0
Eindhoven	2022-09-08	B.1.78	B.1.78	0.0374821	15.5173	89.9475	3	0.045	0
Eindhoven	2022-09-08	BA.5.2	B.1.1.529.5.2	0.049961	15.5173	89.9475	3	0.065	0
Eindhoven	2022-09-08	BA.5.2.37	B.1.1.529.5.2.37	0.215032	15.5173	89.9475	3	0.227	0
Eindhoven	2022-09-08	BA.5.3	B.1.1.529.5.3	0.0321178	15.5173	89.9475	3	0.038	0.025
Eindhoven	2022-09-08	BE.1.4	B.1.1.529.5.3.1.1.4	0.0378926	15.5173	89.9475	3	0.044	0.031
Eindhoven	2022-09-08	BE.1.4.1	B.1.1.529.5.3.1.1.4.1	0.00212089	15.5173	89.9475	3	0.005	0
Eindhoven	2022-09-08	BF.3	B.1.1.529.5.2.1.3	0.0121429	15.5173	89.9475	3	0.017	0.008
Weert	2022-09-08	AY.43	B.1.617.2.43	0.0844392	11.7681	68.4781	1	0.105	0.042
Weert	2022-09-08	B.1	B.1	0.0132723	11.7681	68.4781	1	0.036	0
Weert	2022-09-08	B.1.106	B.1.106	0.00636943	11.7681	68.4781	1	0.02	0
Weert	2022-09-08	B.1.182	B.1.182	0.00532564	11.7681	68.4781	1	0.014	0
Weert	2022-09-08	B.1.195	B.1.195	0.0132723	11.7681	68.4781	1	0.036	0
Weert	2022-09-08	B.1.225	B.1.225	0.00532564	11.7681	68.4781	1	0.014	0
Weert	2022-09-08	B.1.395	B.1.395	0.0132723	11.7681	68.4781	1	0.036	0
Weert	2022-09-08	BA.5	B.1.1.529.5	0.142225	11.7681	68.4781	1	0.197	0.033
Weert	2022-09-08	BA.5.1	B.1.1.529.5.1	0.00110431	11.7681	68.4781	1	0.002	0
Weert	2022-09-08	BA.5.1.3	B.1.1.529.5.1.3	0.00110431	11.7681	68.4781	1	0.002	0
Weert	2022-09-08	BA.5.2.26	B.1.1.529.5.2.26	0.0959001	11.7681	68.4781	1	0.224	0
Weert	2022-09-08	BA.5.2.27	B.1.1.529.5.2.27	0.053461	11.7681	68.4781	1	0.062	0.041
Weert	2022-09-08	BA.5.2.31	B.1.1.529.5.2.31	0.053461	11.7681	68.4781	1	0.062	0.041
Weert	2022-09-08	BA.5.2.37	B.1.1.529.5.2.37	0.053461	11.7681	68.4781	1	0.062	0.041
Weert	2022-09-08	BA.5.2.9	B.1.1.529.5.2.9	0.134512	11.7681	68.4781	1	0.238	0
Weert	2022-09-08	BF.7	B.1.1.529.5.2.1.7	0.0874243	11.7681	68.4781	1	0.109	0
Weert	2022-09-08	BF.7.1	B.1.1.529.5.2.1.7.1	0.0874243	11.7681	68.4781	1	0.109	0
Weert	2022-09-08	BF.7.7	B.1.1.529.5.2.1.7.7	0.0874243	11.7681	68.4781	1	0.109	0
Weert	2022-09-08	CF.1	B.1.1.529.5.2.27.1	0.053461	11.7681	68.4781	1	0.062	0.041
Eindhoven	2022-09-11	AY.43	B.1.617.2.43	0.100731	16.9781	82.0319	3	0.156	0.052
Eindhoven	2022-09-11	AY.43.8	B.1.617.2.43.8	0.195535	16.9781	82.0319	3	0.205	0.187
Eindhoven	2022-09-11	B.1.1.117	B.1.1.117	0.00118203	16.9781	82.0319	3	0.004	0
Eindhoven	2022-09-11	B.1.1.45	B.1.1.45	0.178983	16.9781	82.0319	3	0.235	0.099
Eindhoven	2022-09-11	B.1.1.89	B.1.1.89	0.00180018	16.9781	82.0319	3	0.005	0
Eindhoven	2022-09-11	BA.5.1	B.1.1.529.5.1	0.0943651	16.9781	82.0319	3	0.102	0.056
Eindhoven	2022-09-11	BA.5.1.3	B.1.1.529.5.1.3	0.0943651	16.9781	82.0319	3	0.102	0.056
Eindhoven	2022-09-11	BA.5.2.20	B.1.1.529.5.2.20	0.00123229	16.9781	82.0319	3	0.002	0
Eindhoven	2022-09-11	BA.5.3.1	B.1.1.529.5.3.1	0.00454304	16.9781	82.0319	3	0.039	0
Eindhoven	2022-09-11	BA.5.5	B.1.1.529.5.5	0.0401239	16.9781	82.0319	3	0.094	0
Eindhoven	2022-09-11	BE.6	B.1.1.529.5.3.1.6	0.0157639	16.9781	82.0319	3	0.026	0
Eindhoven	2022-09-11	BE.7	B.1.1.529.5.3.1.7	0.00894877	16.9781	82.0319	3	0.026	0
Eindhoven	2022-09-11	BF.28	B.1.1.529.5.2.1.28	0.028224	16.9781	82.0319	3	0.045	0
Eindhoven	2022-09-11	CK.1	B.1.1.529.5.2.24.1	0.168563	16.9781	82.0319	3	0.194	0
Eindhoven	2022-09-11	CP.1	B.1.1.529.5.2.6.1	0.00173611	16.9781	82.0319	3	0.004	0
Eindhoven	2022-09-11	XBE	XBE	0.055685	16.9781	82.0319	3	0.064	0.021
Weert	2022-09-11	BA.5	B.1.1.529.5	0.65695	4.313	52.8375	1	0.661	0.654
Weert	2022-09-11	BA.5.3.1	B.1.1.529.5.3.1	0.113212	4.313	52.8375	1	0.114	0.084
Weert	2022-09-11	BE.1	B.1.1.529.5.3.1.1	0.113212	4.313	52.8375	1	0.114	0.084
Weert	2022-09-11	BE.1.2	B.1.1.529.5.3.1.1.2	0.113212	4.313	52.8375	1	0.114	0.084
Weert	2022-09-09	BA.5.2.1	B.1.1.529.5.2.1	0.117501	4.97385	58.3219	1	0.119	0.116
Weert	2022-09-09	BA.5.2.26	B.1.1.529.5.2.26	0.284201	4.97385	58.3219	1	0.292	0.275
Weert	2022-09-09	BF.4	B.1.1.529.5.2.1.4	0.117501	4.97385	58.3219	1	0.119	0.116
Weert	2022-09-09	BF.7	B.1.1.529.5.2.1.7	0.117501	4.97385	58.3219	1	0.119	0.116
Weert	2022-09-09	BF.7.1	B.1.1.529.5.2.1.7.1	0.117501	4.97385	58.3219	1	0.119	0.116
Weert	2022-09-09	BF.7.13	B.1.1.529.5.2.1.7.13	0.117501	4.97385	58.3219	1	0.119	0.116
Weert	2022-09-09	BF.8	B.1.1.529.5.2.1.8	0.117501	4.97385	58.3219	1	0.119	0.116
Westpoort	2022-09-09	BA.5.2.20	B.1.1.529.5.2.20	0.0713443	4.01042	83.7876	1	0.081	0
Westpoort	2022-09-09	BA.5.2.9	B.1.1.529.5.2.9	0.232497	4.01042	83.7876	1	0.313	0
Westpoort	2022-09-09	BF.7	B.1.1.529.5.2.1.7	0.347523	4.01042	83.7876	1	0.5	0.337
Westpoort	2022-09-09	BF.7.1	B.1.1.529.5.2.1.7.1	0.347523	4.01042	83.7876	1	0.5	0.337
Weert	2022-09-12	BA.5.1	B.1.1.529.5.1	0.00196476	10.2186	64.3882	1	0.005	0
Weert	2022-09-12	BA.5.1.3	B.1.1.529.5.1.3	0.00196476	10.2186	64.3882	1	0.005	0
Weert	2022-09-12	BA.5.2.12	B.1.1.529.5.2.12	0.00199453	10.2186	64.3882	1	0.004	0
Weert	2022-09-12	BA.5.2.27	B.1.1.529.5.2.27	0.00199453	10.2186	64.3882	1	0.004	0
Weert	2022-09-12	BA.5.2.28	B.1.1.529.5.2.28	0.00199453	10.2186	64.3882	1	0.004	0
Weert	2022-09-12	BA.5.2.37	B.1.1.529.5.2.37	0.00199453	10.2186	64.3882	1	0.004	0
Weert	2022-09-12	BA.5.2.44	B.1.1.529.5.2.44	0.00199453	10.2186	64.3882	1	0.004	0
Weert	2022-09-12	BA.5.2.6	B.1.1.529.5.2.6	0.00199453	10.2186	64.3882	1	0.004	0
Weert	2022-09-12	BA.5.3	B.1.1.529.5.3	0.149579	10.2186	64.3882	1	0.155	0.144
Weert	2022-09-12	BA.5.3.1	B.1.1.529.5.3.1	0.22832	10.2186	64.3882	1	0.232	0.225
Weert	2022-09-12	BA.5.3.3	B.1.1.529.5.3.3	0.149579	10.2186	64.3882	1	0.155	0.144
Weert	2022-09-12	BF.2	B.1.1.529.5.2.1.2	0.00238663	10.2186	64.3882	1	0.005	0
Weert	2022-09-12	BF.7	B.1.1.529.5.2.1.7	0.225462	10.2186	64.3882	1	0.233	0.218
Weert	2022-09-12	BF.7.1	B.1.1.529.5.2.1.7.1	0.225462	10.2186	64.3882	1	0.233	0.218
Eindhoven	2022-09-12	BF.14	B.1.1.529.5.2.1.14	0.00149254	10.3517	57.0277	1	0.005	0
Eindhoven	2022-09-12	BF.16	B.1.1.529.5.2.1.16	0.0142857	10.3517	57.0277	1	0.035	0
Eindhoven	2022-09-12	BF.25	B.1.1.529.5.2.1.25	0.983532	10.3517	57.0277	1	0.999	0.963
Westpoort	2022-09-16	BA.4	B.1.1.529.4	0.0988192	7.11655	80.6876	1	0.108	0.088
Westpoort	2022-09-16	BA.5.2	B.1.1.529.5.2	0.016382	7.11655	80.6876	1	0.181	0
Westpoort	2022-09-16	BA.5.2.1	B.1.1.529.5.2.1	0.0459073	7.11655	80.6876	1	0.065	0
Westpoort	2022-09-16	BA.5.2.12	B.1.1.529.5.2.12	0.00110865	7.11655	80.6876	1	0.002	0
Westpoort	2022-09-16	BA.5.2.28	B.1.1.529.5.2.28	0.0402784	7.11655	80.6876	1	0.05	0.013
Westpoort	2022-09-16	BA.5.2.3	B.1.1.529.5.2.3	0.145676	7.11655	80.6876	1	0.154	0.137
Westpoort	2022-09-16	BA.5.2.6	B.1.1.529.5.2.6	0.0402784	7.11655	80.6876	1	0.05	0.013
Westpoort	2022-09-16	BA.5.2.9	B.1.1.529.5.2.9	0.0981338	7.11655	80.6876	1	0.126	0
Westpoort	2022-09-16	BA.5.3	B.1.1.529.5.3	0.267085	7.11655	80.6876	1	0.274	0.131
Westpoort	2022-09-16	BA.5.3.4	B.1.1.529.5.3.4	0.00168634	7.11655	80.6876	1	0.005	0
Westpoort	2022-09-16	BF.4	B.1.1.529.5.2.1.4	0.0459073	7.11655	80.6876	1	0.065	0
Westpoort	2022-09-16	XAS	XAS	0.19257	7.11655	80.6876	1	0.37	0.046
Eindhoven	2022-09-13	B.1	B.1	0.0402134	13.327	75.9322	2	0.041	0.03
Eindhoven	2022-09-13	B.1.1.29	B.1.1.29	0.0584954	13.327	75.9322	2	0.067	0.047
Eindhoven	2022-09-13	B.1.1.45	B.1.1.45	0.147532	13.327	75.9322	2	0.177	0.109
Eindhoven	2022-09-13	B.1.143	B.1.143	0.0402134	13.327	75.9322	2	0.041	0.03
Eindhoven	2022-09-13	B.1.195	B.1.195	0.0402134	13.327	75.9322	2	0.041	0.03
Eindhoven	2022-09-13	B.1.277	B.1.277	0.0402134	13.327	75.9322	2	0.041	0.03
Eindhoven	2022-09-13	B.1.338	B.1.338	0.0020284	13.327	75.9322	2	0.006	0
Eindhoven	2022-09-13	B.1.383	B.1.383	0.0402134	13.327	75.9322	2	0.041	0.03
Eindhoven	2022-09-13	B.1.395	B.1.395	0.0402134	13.327	75.9322	2	0.041	0.03
Eindhoven	2022-09-13	BA.5.11	B.1.1.529.5.11	0.0526234	13.327	75.9322	2	0.07	0
Eindhoven	2022-09-13	BA.5.2.1	B.1.1.529.5.2.1	0.034347	13.327	75.9322	2	0.046	0
Eindhoven	2022-09-13	BA.5.2.20	B.1.1.529.5.2.20	0.0179778	13.327	75.9322	2	0.022	0.005
Eindhoven	2022-09-13	BA.5.2.28	B.1.1.529.5.2.28	0.0179778	13.327	75.9322	2	0.022	0.005
Eindhoven	2022-09-13	BA.5.2.37	B.1.1.529.5.2.37	0.0179778	13.327	75.9322	2	0.022	0.005
Eindhoven	2022-09-13	BA.5.2.6	B.1.1.529.5.2.6	0.0179778	13.327	75.9322	2	0.022	0.005
Eindhoven	2022-09-13	BA.5.5	B.1.1.529.5.5	0.162024	13.327	75.9322	2	0.216	0.124
Eindhoven	2022-09-13	BA.5.5.1	B.1.1.529.5.5.1	0.00689655	13.327	75.9322	2	0.017	0
Eindhoven	2022-09-13	BF.10	B.1.1.529.5.2.1.10	0.00256104	13.327	75.9322	2	0.004	0.001
Eindhoven	2022-09-13	BF.12	B.1.1.529.5.2.1.12	0.0624884	13.327	75.9322	2	0.081	0
Eindhoven	2022-09-13	BF.18	B.1.1.529.5.2.1.18	0.034347	13.327	75.9322	2	0.046	0
Eindhoven	2022-09-13	BF.31	B.1.1.529.5.2.1.31	0.034347	13.327	75.9322	2	0.046	0
Eindhoven	2022-09-13	BF.4	B.1.1.529.5.2.1.4	0.034347	13.327	75.9322	2	0.046	0
Eindhoven	2022-09-13	BF.6	B.1.1.529.5.2.1.6	0.034347	13.327	75.9322	2	0.046	0
Eindhoven	2022-09-13	BF.7	B.1.1.529.5.2.1.7	0.0012078	13.327	75.9322	2	0.003	0
Eindhoven	2022-09-13	BF.7.1	B.1.1.529.5.2.1.7.1	0.0012078	13.327	75.9322	2	0.003	0
Weert	2022-09-15	AY.43.2	B.1.617.2.43.2	0.120777	13.9289	63.2411	1	0.13	0.112
Weert	2022-09-15	AY.43.8	B.1.617.2.43.8	0.35366	13.9289	63.2411	1	0.411	0.283
Weert	2022-09-15	AY.43.9	B.1.617.2.43.9	0.13313	13.9289	63.2411	1	0.185	0.084
Weert	2022-09-15	B.1.1.288	B.1.1.288	0.00157233	13.9289	63.2411	1	0.005	0
Weert	2022-09-15	B.1.1.45	B.1.1.45	0.388987	13.9289	63.2411	1	0.474	0.366
Weert	2022-09-16	AY.104	B.1.617.2.104	0.00533333	19.9736	81.032	1	0.013	0
Weert	2022-09-16	AY.106	B.1.617.2.106	0.0380002	19.9736	81.032	1	0.043	0.017
Weert	2022-09-16	AY.108	B.1.617.2.108	0.0010627	19.9736	81.032	1	0.003	0
Weert	2022-09-16	AY.110	B.1.617.2.110	0.0380002	19.9736	81.032	1	0.043	0.017
Weert	2022-09-16	AY.114	B.1.617.2.114	0.00101368	19.9736	81.032	1	0.003	0
Weert	2022-09-16	AY.118	B.1.617.2.118	0.0380002	19.9736	81.032	1	0.043	0.017
Weert	2022-09-16	AY.120	B.1.617.2.120	0.0380002	19.9736	81.032	1	0.043	0.017
Weert	2022-09-16	AY.43.8	B.1.617.2.43.8	0.498468	19.9736	81.032	1	0.518	0.474
Weert	2022-09-16	AY.46.1	B.1.617.2.46.1	0.00297619	19.9736	81.032	1	0.009	0
Weert	2022-09-16	B.1.1.231	B.1.1.231	0.00204499	19.9736	81.032	1	0.007	0
Weert	2022-09-16	B.1.1.368	B.1.1.368	0.00105152	19.9736	81.032	1	0.003	0
Weert	2022-09-16	B.1.1.45	B.1.1.45	0.266255	19.9736	81.032	1	0.275	0.247
Weert	2022-09-16	B.1.1.466	B.1.1.466	0.00210305	19.9736	81.032	1	0.005	0
Weert	2022-09-16	B.1.1.529	B.1.1.529	0.0266051	19.9736	81.032	1	0.044	0.018
Weert	2022-09-16	B.1.205	B.1.205	0.00112024	19.9736	81.032	1	0.002	0
Weert	2022-09-16	B.1.384	B.1.384	0.00118483	19.9736	81.032	1	0.004	0
Weert	2022-09-16	B.1.549	B.1.549	0.00117855	19.9736	81.032	1	0.002	0
Weert	2022-09-16	B.1.91	B.1.91	0.00168634	19.9736	81.032	1	0.006	0
Weert	2022-09-16	BA.5.1.5	B.1.1.529.5.1.5	0.0156522	19.9736	81.032	1	0.026	0.011
Weert	2022-09-18	B.1.273	B.1.273	0.00111235	14.3228	66.3947	1	0.002	0
Weert	2022-09-18	B.1.617.2	B.1.617.2	0.17104	14.3228	66.3947	1	0.185	0.153
Weert	2022-09-18	BA.5.1	B.1.1.529.5.1	0.0936407	14.3228	66.3947	1	0.112	0.037
Weert	2022-09-18	BA.5.1.20	B.1.1.529.5.1.20	0.0563946	14.3228	66.3947	1	0.183	0
Weert	2022-09-18	BA.5.1.23	B.1.1.529.5.1.23	0.0936407	14.3228	66.3947	1	0.112	0.037
Weert	2022-09-18	BA.5.1.3	B.1.1.529.5.1.3	0.0936407	14.3228	66.3947	1	0.112	0.037
Weert	2022-09-18	BA.5.2.1	B.1.1.529.5.2.1	0.0204462	14.3228	66.3947	1	0.031	0.016
Weert	2022-09-18	BF.12	B.1.1.529.5.2.1.12	0.038738	14.3228	66.3947	1	0.057	0.03
Weert	2022-09-18	BF.28	B.1.1.529.5.2.1.28	0.0204462	14.3228	66.3947	1	0.031	0.016
Weert	2022-09-18	BF.4	B.1.1.529.5.2.1.4	0.0204462	14.3228	66.3947	1	0.031	0.016
Weert	2022-09-18	BF.7	B.1.1.529.5.2.1.7	0.0178921	14.3228	66.3947	1	0.027	0
Weert	2022-09-18	BF.7.1	B.1.1.529.5.2.1.7.1	0.0178921	14.3228	66.3947	1	0.027	0
Weert	2022-09-18	BF.7.13	B.1.1.529.5.2.1.7.13	0.0178921	14.3228	66.3947	1	0.027	0
Weert	2022-09-18	BF.8	B.1.1.529.5.2.1.8	0.0204462	14.3228	66.3947	1	0.031	0.016
Weert	2022-09-18	XAS	XAS	0.30334	14.3228	66.3947	1	0.313	0.281
Westpoort	2022-09-19	BA.5	B.1.1.529.5	0.998339	4.54184	56.3689	1	0.999	0.998
Eindhoven	2022-09-19	BF.7	B.1.1.529.5.2.1.7	0.332652	6.95463	60.2381	1	0.333	0.206
Eindhoven	2022-09-19	BF.7.1	B.1.1.529.5.2.1.7.1	0.332652	6.95463	60.2381	1	0.333	0.206
Eindhoven	2022-09-19	BF.7.7	B.1.1.529.5.2.1.7.7	0.332652	6.95463	60.2381	1	0.333	0.206
Westpoort	2022-09-21	BA.5	B.1.1.529.5	0.113731	3.98145	68.0667	1	0.164	0.019
Westpoort	2022-09-21	BA.5.11	B.1.1.529.5.11	0.012987	3.98145	68.0667	1	0.03	0
Westpoort	2022-09-21	BA.5.2.36	B.1.1.529.5.2.36	0.0501984	3.98145	68.0667	1	0.063	0
Westpoort	2022-09-21	BA.5.5	B.1.1.529.5.5	0.50362	3.98145	68.0667	1	0.582	0.434
Westpoort	2022-09-21	CT.1	B.1.1.529.5.2.36.1	0.0501984	3.98145	68.0667	1	0.063	0
Westpoort	2022-09-21	XAH	XAH	0.244417	3.98145	68.0667	1	0.296	0.216
Westpoort	2022-09-21	XBG	XBG	0.0216561	3.98145	68.0667	1	0.031	0
Eindhoven	2022-09-21	BA.2.23	B.1.1.529.2.23	0.114129	3.49772	65.4082	1	0.22	0.103
Eindhoven	2022-09-21	BA.2.30	B.1.1.529.2.30	0.00182149	3.49772	65.4082	1	0.004	0
Eindhoven	2022-09-21	BA.4	B.1.1.529.4	0.184942	3.49772	65.4082	1	0.187	0.081
Eindhoven	2022-09-21	BA.5	B.1.1.529.5	0.238304	3.49772	65.4082	1	0.297	0.1
Eindhoven	2022-09-21	BA.5.1	B.1.1.529.5.1	0.0403567	3.49772	65.4082	1	0.078	0.006
Eindhoven	2022-09-21	BA.5.1.11	B.1.1.529.5.1.11	0.00444444	3.49772	65.4082	1	0.014	0
Eindhoven	2022-09-21	BA.5.1.2	B.1.1.529.5.1.2	0.00146628	3.49772	65.4082	1	0.005	0
Eindhoven	2022-09-21	BA.5.1.3	B.1.1.529.5.1.3	0.0403567	3.49772	65.4082	1	0.078	0.006
Eindhoven	2022-09-21	BA.5.2.38	B.1.1.529.5.2.38	0.104466	3.49772	65.4082	1	0.122	0.046
Eindhoven	2022-09-21	BA.5.3	B.1.1.529.5.3	0.160619	3.49772	65.4082	1	0.168	0.077
Eindhoven	2022-09-21	BA.5.3.1	B.1.1.529.5.3.1	0.104114	3.49772	65.4082	1	0.106	0
Eindhoven	2022-09-22	BA.5.2	B.1.1.529.5.2	0.182474	4.06709	83.3696	1	0.196	0.167
Eindhoven	2022-09-22	BA.5.2.22	B.1.1.529.5.2.22	0.00177305	4.06709	83.3696	1	0.006	0
Eindhoven	2022-09-22	BA.5.2.26	B.1.1.529.5.2.26	0.06867	4.06709	83.3696	1	0.128	0.02
Eindhoven	2022-09-22	BA.5.2.27	B.1.1.529.5.2.27	0.116375	4.06709	83.3696	1	0.132	0.083
Eindhoven	2022-09-22	BA.5.2.28	B.1.1.529.5.2.28	0.116375	4.06709	83.3696	1	0.132	0.083
Eindhoven	2022-09-22	BA.5.2.6	B.1.1.529.5.2.6	0.116375	4.06709	83.3696	1	0.132	0.083
Eindhoven	2022-09-22	BA.5.3.1	B.1.1.529.5.3.1	0.00377924	4.06709	83.3696	1	0.009	0
Eindhoven	2022-09-22	BA.5.5	B.1.1.529.5.5	0.18907	4.06709	83.3696	1	0.199	0
Eindhoven	2022-09-22	BE.6	B.1.1.529.5.3.1.6	0.0442154	4.06709	83.3696	1	0.046	0.042
Eindhoven	2022-09-22	BE.7	B.1.1.529.5.3.1.7	0.0442154	4.06709	83.3696	1	0.046	0.042
Eindhoven	2022-09-22	XBE	XBE	0.112833	4.06709	83.3696	1	0.122	0.1
Weert	2022-09-26	BA.5.1	B.1.1.529.5.1	0.0705946	3.77749	83.6237	1	0.074	0.06
Weert	2022-09-26	BA.5.1.12	B.1.1.529.5.1.12	0.00201109	3.77749	83.6237	1	0.006	0
Weert	2022-09-26	BA.5.1.20	B.1.1.529.5.1.20	0.0705946	3.77749	83.6237	1	0.074	0.06
Weert	2022-09-26	BA.5.1.3	B.1.1.529.5.1.3	0.0705946	3.77749	83.6237	1	0.074	0.06
Weert	2022-09-26	BA.5.2.2	B.1.1.529.5.2.2	0.0445362	3.77749	83.6237	1	0.108	0
Weert	2022-09-26	BA.5.2.23	B.1.1.529.5.2.23	0.00200095	3.77749	83.6237	1	0.004	0
Weert	2022-09-26	BA.5.2.4	B.1.1.529.5.2.4	0.0599341	3.77749	83.6237	1	0.128	0
Weert	2022-09-26	BA.5.3.1	B.1.1.529.5.3.1	0.0865557	3.77749	83.6237	1	0.09	0.082
Weert	2022-09-26	BF.3	B.1.1.529.5.2.1.3	0.461595	3.77749	83.6237	1	0.488	0.433
Weert	2022-09-26	BF.5	B.1.1.529.5.2.1.5	0.00480769	3.77749	83.6237	1	0.01	0
Weert	2022-09-26	XBE	XBE	0.120725	3.77749	83.6237	1	0.135	0.108
Westpoort	2022-09-26	BA.5.1	B.1.1.529.5.1	0.32411	6.83209	84.7206	1	0.502	0.152
Westpoort	2022-09-26	BA.5.1.27	B.1.1.529.5.1.27	0.178771	6.83209	84.7206	1	0.198	0
Westpoort	2022-09-26	BA.5.2	B.1.1.529.5.2	0.41723	6.83209	84.7206	1	0.451	0.292
Westpoort	2022-09-26	BA.5.2.26	B.1.1.529.5.2.26	0.0236669	6.83209	84.7206	1	0.148	0
Westpoort	2022-09-26	BA.5.2.6	B.1.1.529.5.2.6	0.0308337	6.83209	84.7206	1	0.045	0
Westpoort	2022-09-26	BA.5.3	B.1.1.529.5.3	0.020167	6.83209	84.7206	1	0.056	0
Eindhoven	2022-09-27	BA.5.1	B.1.1.529.5.1	0.09395	2.71387	57.536	1	0.096	0.07
Eindhoven	2022-09-27	BA.5.1.1	B.1.1.529.5.1.1	0.09395	2.71387	57.536	1	0.096	0.07
Eindhoven	2022-09-27	BA.5.1.11	B.1.1.529.5.1.11	0.00487805	2.71387	57.536	1	0.013	0
Eindhoven	2022-09-27	BA.5.1.17	B.1.1.529.5.1.17	0.09395	2.71387	57.536	1	0.096	0.07
Eindhoven	2022-09-27	BA.5.1.19	B.1.1.529.5.1.19	0.09395	2.71387	57.536	1	0.096	0.07
Eindhoven	2022-09-27	BA.5.1.20	B.1.1.529.5.1.20	0.09395	2.71387	57.536	1	0.096	0.07
Eindhoven	2022-09-27	BA.5.1.27	B.1.1.529.5.1.27	0.09395	2.71387	57.536	1	0.096	0.07
Eindhoven	2022-09-27	BA.5.2.1	B.1.1.529.5.2.1	0.0270322	2.71387	57.536	1	0.036	0.015
Eindhoven	2022-09-27	BF.17	B.1.1.529.5.2.1.17	0.0270322	2.71387	57.536	1	0.036	0.015
Eindhoven	2022-09-27	BF.18	B.1.1.529.5.2.1.18	0.0270322	2.71387	57.536	1	0.036	0.015
Eindhoven	2022-09-27	BF.6	B.1.1.529.5.2.1.6	0.0270322	2.71387	57.536	1	0.036	0.015
Eindhoven	2022-09-27	BF.7	B.1.1.529.5.2.1.7	0.320722	2.71387	57.536	1	0.344	0.147
Westpoort	2022-09-28	BA.5	B.1.1.529.5	0.574115	3.30128	75.4372	1	0.585	0.564
Westpoort	2022-09-28	BA.5.2.4	B.1.1.529.5.2.4	0.175672	3.30128	75.4372	1	0.192	0
Westpoort	2022-09-28	BA.5.3.1	B.1.1.529.5.3.1	0.185841	3.30128	75.4372	1	0.19	0.012
Westpoort	2022-09-28	BF.7	B.1.1.529.5.2.1.7	0.0313079	3.30128	75.4372	1	0.116	0.021
Westpoort	2022-09-28	BF.7.1	B.1.1.529.5.2.1.7.1	0.0313079	3.30128	75.4372	1	0.116	0.021
Weert	2022-09-29	BA.5.1	B.1.1.529.5.1	0.359114	5.07367	77.5441	1	0.388	0.174
Weert	2022-09-29	BA.5.1.5	B.1.1.529.5.1.5	0.635179	5.07367	77.5441	1	0.673	0.602
Weert	2022-09-29	BA.5.2.26	B.1.1.529.5.2.26	0.00186805	5.07367	77.5441	1	0.004	0
Eindhoven (Bootstrapping error)	2022-08-23	BF.4	B.1.1.529.5.2.1.4	0.199109	3.48969	63.3749	1
Eindhoven (Bootstrapping error)	2022-08-23	BF.6	B.1.1.529.5.2.1.6	0.199109	3.48969	63.3749	1
Eindhoven (Bootstrapping error)	2022-08-23	BF.8	B.1.1.529.5.2.1.8	0.199109	3.48969	63.3749	1
Eindhoven (Bootstrapping error)	2022-08-23	BA.5.2.1	B.1.1.529.5.2.1	0.199109	3.48969	63.3749	1
Eindhoven (Bootstrapping error)	2022-08-23	BA.5.2	B.1.1.529.5.2	0.199109	3.48969	63.3749	1
Eindhoven (Bootstrapping error)	2022-08-23	BA.5.3.2	B.1.1.529.5.3.2	0.00236267	3.48969	63.3749	1
Eindhoven (Bootstrapping error)	2022-08-23	BF.10	B.1.1.529.5.2.1.10	0.00106781	3.48969	63.3749	1
Westpoort (Bootstrapping error)	2022-09-12	BF.2	B.1.1.529.5.2.1.2	0.441673	1.18001	54.3658	1
Westpoort (Bootstrapping error)	2022-09-12	BA.5.1.20	B.1.1.529.5.1.20	0.0531322	1.18001	54.3658	1
Westpoort (Bootstrapping error)	2022-09-12	BA.5.1.19	B.1.1.529.5.1.19	0.0531322	1.18001	54.3658	1
Westpoort (Bootstrapping error)	2022-09-12	BA.5.1.3	B.1.1.529.5.1.3	0.0531322	1.18001	54.3658	1
Westpoort (Bootstrapping error)	2022-09-12	BA.5.1.2	B.1.1.529.5.1.2	0.0531322	1.18001	54.3658	1
Westpoort (Bootstrapping error)	2022-09-12	BA.5.1.30	B.1.1.529.5.1.30	0.0531322	1.18001	54.3658	1
Westpoort (Bootstrapping error)	2022-09-12	BA.5.1.22	B.1.1.529.5.1.22	0.0531322	1.18001	54.3658	1
Westpoort (Bootstrapping error)	2022-09-12	BA.5.1.24	B.1.1.529.5.1.24	0.0531322	1.18001	54.3658	1
Westpoort (Bootstrapping error)	2022-09-12	BA.5.1	B.1.1.529.5.1	0.0531322	1.18001	54.3658	1
Westpoort (Bootstrapping error)	2022-09-12	BA.5.5	B.1.1.529.5.5	0.0531322	1.18001	54.3658	1
Westpoort (Bootstrapping error)	2022-09-12	BA.5	B.1.1.529.5	0.0531322	1.18001	54.3658	1
Westpoort (Bootstrapping error)	2022-09-12	BA.5.2.36	B.1.1.529.5.2.36	0.00554527	1.18001	54.3658	1
Westpoort (Bootstrapping error)	2022-09-12	DB.2	B.1.1.529.5.2.25.2	0.00554527	1.18001	54.3658	1
Westpoort (Bootstrapping error)	2022-09-12	BA.5.2.25	B.1.1.529.5.2.25	0.00554527	1.18001	54.3658	1
Westpoort (Bootstrapping error)	2022-09-12	CT.1	B.1.1.529.5.2.36.1	0.00554527	1.18001	54.3658	1
Weert (Insufficient coverage)	2022-09-02	BA.5	B.1.1.529.5	0.00214158	4.45786	47.0755	1	0.006	0
Weert (Insufficient coverage)	2022-09-02	BA.5.1.4	B.1.1.529.5.1.4	0.00100908	4.45786	47.0755	1	0.004	0
Weert (Insufficient coverage)	2022-09-02	BA.5.2.9	B.1.1.529.5.2.9	0.343448	4.45786	47.0755	1	0.353	0.336
Weert (Insufficient coverage)	2022-09-02	BF.17	B.1.1.529.5.2.1.17	0.650215	4.45786	47.0755	1	0.66	0

## Sheet: column_specification
parameter
location	Location of sampling
sample_date	Date of sampling
lineage	Pango lineage alias
lineage_full	Full Pango lineage
abundance	Estimate of lineage abundance
resid	Model Residuals
coverage	Genome coverage at depth >= 10
n_samples	# Sequencing libaries combined
upper	97.5th percentile of 100 fold bootstrapping estimate
lower	2.5th percentile of 100 fold bootstrapping estimate
